# Supplementary material for: De Novo Hybrid Assembly of the Tripterygium wilfordii Mitochondrial Genome Provides the Chromosomal Mitochondrial DNA Structure and RNA Editing Events
Source: Int J Mol Sci. 2025 Jul 23;26(15):7093. doi: 10.3390/ijms26157093 (PMC12346498; doi:10.3390/ijms26157093)
Supplement: Supplementary file 1 [file ijms-26-07093-s001.zip]

Archive with 1 entries (1 files):
- ijms-3691009-supplementary.pdf
